# Supplementary material for: Antimicrobial Activity, Genetic Diversity and Safety Assessment of Lactic Acid Bacteria Isolated from European Hakes (Merluccius merluccius, L.) Caught in the Northeast Atlantic Ocean
Source: Antibiotics (Basel). 2025 May 6;14(5):469. doi: 10.3390/antibiotics14050469 (PMC12108326; doi:10.3390/antibiotics14050469)
Supplement: Supplementary file 1 [file antibiotics-14-00469-s001.zip]

Archive with 1 entries (1 files):
- antibiotics-3618574-supplementary.pdf
